# Supplementary material for: Talarolides Revisited: Cyclic Heptapeptides from an Australian Marine Tunicate-Associated Fungus, Talaromyces sp. CMB-TU011
Source: Mar Drugs. 2023 Sep 11;21(9):487. doi: 10.3390/md21090487 (PMC10533135; doi:10.3390/md21090487)
Supplement: Supplementary file 1 [file marinedrugs-21-00487-s001.zip]

Archive with 1 entries (1 files):
- marinedrugs-2579786-supplementary.pdf
